# Supplementary material for: The combined tumour-based Fascin/Snail and stromal periostin reveals the effective prognosis prediction in colorectal cancer patients
Source: PLoS One. 2024 Jun 27;19(6):e0304666. doi: 10.1371/journal.pone.0304666 (PMC11210851; doi:10.1371/journal.pone.0304666)
Supplement: S1 Table — (XLSX) [file pone.0304666.s003.xlsx]

## Sheet: Sheet1
S1 Table. Association of tumour-based E-cad with clinicopathological factors of Thai CRC patients.
E-cad		Membrane			Cytoplasm			Nucleus			Stroma
		Low	High	χ2	Low	High	χ2	Low	High	χ2	Low	High	χ2
		(n = 115)	(n = 18)		(n = 117)	(n = 16)		(n = 111)	(n = 22)		(n = 97)	(n = 36)
Age	<65	65(56.5)	11(61.1)	0.801	66(56.4)	10(62.5)	0.79	63(56.8)	13(59.1)	1	56(57.7)	20(55.6)	1
	≥65	50(43.5)	7(38.9)		51(43.6)	6(37.5)		48(43.2)	9(40.9)		41(42.3)	16(44.4)
Sex	Female	55(47.0)	4(25.0)	0.114	55(47.0)	4(25.0)	0.114	47(42.3)	12(54.5)	0.351	47(48.5)	12(33.3)	0.169
	Male	62(53.0)	12(75.0)		62(53.0)	12(75.0)		64(57.7)	10(45.5)		50(51.5)	24(66.7)
Location	Colon	60(52.2)	10(55.6)	0.806	60(51.3)	10(62.5)	0.436	57(51.4)	13(59.1)	0.641	50(51.5)	20(55.6)	0.701
	Rectum	55(47.8)	8(44.4)		57(48.7)	6(37.5)		54(48.6)	9(40.9)		47(48.5)	16(44.4)
T stage	1	4(3.5)	2(11.1)	0.366	6(5.3)	0(0.0)	0.647	3(2.7)	3(13.6)	0.11	4(4.1)	2(5.6)	0.945
	2	17(14.8)	4(22.2)		18(15.4)	3(18.8)		18(16.2)	3(13.6)		16(16.5)	5(13.9)
	3	73(63.5)	10(55.6)		74(63.2)	9(56.3)		72(64.9)	11(50.0)		61(62.9)	22(61.1)
	4	21(18.3)	2(11.1)		19(16.2)	5(25.0)		18(16.2)	5(22.7)		16(16.5)	7(19.4)
N stage	0	44(38.3)	14(77.8)	0.006	51(43.6)	7(43.8)	0.998	44(39.6)	14(63.6)	0.108	42(43.3)	16(44.4)	0.992
	1	38(33.0)	3(16.7)		36(30.8)	5(31.3)		36(32.4)	5(22.74)		30(30.9)	11(30.6)
	2	33(28.7)	1(5.6)		30(25.6)	4(25.0)		31(27.9)	3(13.6)		25(25.8)	9(25.0)
M stage	0	77(67.0)	16(88.9)	0.094	82(70.1)	11(68.8)	1	73(65.8)	20(90.9)	0.021	66(68.0)	27(75.0)	0.526
	1	38(33.0)	2(11.1)		35(29.9)	5(31.3)		38(34.2)	2(9.1)		31(32.0)	9(25.0)
Stage	I	14(12.2)	6(33.3)	0.024	17(14.5)	3(18.8)	0.893	14(12.6)	6(27.3)	0.057	15(15.5)	5(13.9)	0.826
	II	28(24.3)	7(38.9)		32(27.4)	3(18.8)		27(24.3)	8(36.4)		25(25.8)	10(27.8)
	III	35(30.4)	3(16.7)		33(28.2)	5(31.3)		32(28.8)	6(27.3)		26(26.8)	12(33.3)
	IV	38(33.0)	2(11.1)		35(29.9)	5(31.3)		38(34.2)	2(9.1)		31(32.2)	9(25.0)
Differentiation	Well	4(3.6)	3(20.0)	0.032	6(5.4)	1(7.1)	0.204	4(3.8)	3(15.8)	0.096	7(7.5)	0(0.0)	0.211
	Moderately	104(94.5)	12(80.0)		104(93.7)	12(85.7)		100(93.4)	16(84.2)		85(91.4)	31(96.9)
	Poorly	2(1.8)	0(0.0)		1(0.9)	1(7.1)		2(1.9)	0(0.0)		1(1.1)	1(3.1)
Local metastasis	Absence	77(67.5)	16(94.1)	0.023	82(70.7)	11(73.3)	1	73(66.4)	20(95.2)	0.007	66(68.8)	27(77.1)	0.392
	Presence	37(32.5)	1(5.9)		34(29.3)	4(26.7)		37(33.6)	1(4.8)		30(31.3)	8(22.9)
Lymphovascular	Absence	62(54.9)	17(94.4)	0.001	69(60.0)	10(62.5)	1	62(56.4)	17(81.0)	0.05	58(59.8)	21(61.8)	1
invasion	Presence	51(45.1)	1(5.6)		46(40.0)	6(37.5)		48(43.6)	4(19.0)		39(40.2)	13(38.2)
Perineural	Absence	66(60.0)	16(88.9)	0.018	73(65.2)	9(56.3)	0.58	63(58.9)	19(90.5)	0.006	61(64.9)	21(61.8)	0.835
invasion	Presence	44(40.0)	2(11.1)		49(34.8)	7(43.8)		44(41.1)	2(9.5)		33(35.1)	13(38.2)
PN	Low	81(70.4)	18(100.0)	0.007	86(73.5)	13(81.3)	0.761	80(72.1)	19(86.4)	0.191	71(73.2)	28(77.8)	0.66
	High	34(29.6)	0(0.0)		31(26.5)	3(18.8)		31(27.9)	3(13.6)		26(26.8)	8(22.2)
