# Supplementary material for: The combined tumour-based Fascin/Snail and stromal periostin reveals the effective prognosis prediction in colorectal cancer patients
Source: PLoS One. 2024 Jun 27;19(6):e0304666. doi: 10.1371/journal.pone.0304666 (PMC11210851; doi:10.1371/journal.pone.0304666)
Supplement: S2 Table — (XLSX) [file pone.0304666.s004.xlsx]

## Sheet: Sheet2
S2 Table. Association of tumour-based β-cat with clinicopathological factors of Thai CRC patients.
β-cat		Membrane			Cytoplasm			Nucleus			Stroma
		Low	High	χ2	Low	High	χ2	Low	High	χ2	Low	High	χ2
		(n = 106)	(n = 31)		(n = 69)	(n = 68)		(n = 35)	(n = 102)		(n = 37)	(n = 100)
Age	<65	58(54.7)	22(71.0)	0.147	36(52.2)	44(64.7)	0.166	19(54.3)	61(59.8)	0.691	20(54.1)	60(60.0)	0.562
	≥65	48(45.3)	9(29.0)		33(47.8)	24(35.3)		16(45.7)	41(40.2)		17(45.9)	40(40.0)
Sex	Female	45(42.5)	13(41.9)	1	36(52.2)	22(32.4)	0.025	17(48.6)	41(40.2)	0.431	17(45.9)	41(41.0)	0.698
	Male	61(57.5)	18(58.1)		33(47.8)	46(67.6)		18(51.4)	61(59.8)		20(54.1)	59(59.0)
Location	Colon	59(55.7)	14(45.2)	0.315	34(49.3)	39(57.4)	0.393	21(60.0)	52(51.0)	0.433	22(59.5)	51(51.0)	0.443
	Rectum	47(44.3)	17(54.8)		35(50.7)	29(42.6)		14(40.0)	50(49.0)		15(40.5)	49(49.0)
T stage	1	7(6.6)	2(6.5)	0.61	4(5.8)	5(7.4)	0.498	1(2.9)	8(7.8)	0.705	1(2.7)	8(8.0)	0.669
	2	19(17.9)	3(9.7)		8(11.6)	14(20.6)		6(17.1)	16(15.7)		7(18.9)	15(15.0)
	3	64(60.4)	19(61.3)		45(65.2)	38(55.9)		23(65.7)	60(58.8)		22(59.5)	61(61.0)
	4	16(15.1)	7(22.6)		12(17.4)	11(16.2)		5(14.3)	18(17.6)		7(18.9)	16(16.0)
N stage	0	47(44.3)	13(41.9)	0.669	27(39.1)	33(48.5)	0.262	17(48.6)	43(42.2)	0.785	17(45.9)	43(43.0)	0.749
	1	33(31.1)	8(25.8)		25(36.2)	16(23.5)		10(28.6)	31(30.4)		12(32.4)	29(29.0)
	2	26(24.5)	10(32.3)		17(24.6)	19(27.9)		8(22.9)	28(27.5)		8(21.6)	28(28.0)
M stage	0	81(76.4)	16(51.6)	0.013	53(76.8)	44(64.7)	0.136	31(88.6)	66(64.7)	0.009	27(73.0)	70(70.0)	0.834
	1	25(23.6)	15(48.4)		16(23.2)	24(35.3)		4(11.4)	36(35.3)		10(27.0)	30(30.0)
Stage	I	21(19.8)	3(9.7)	0.015	8(11.6)	16(23.5)	0.014	5(14.3)	19(18.6)	0.024	4(10.8)	20(20.0)	0.525
	II	24(22.6)	9(29.0)		17(24.6)	16(23.5)		11(31.4)	22(21.6)		11(29.7)	22(22.0)
	III	36(34.0)	4(12.9)		28(40.6)	12(17.6)		15(42.9)	25(24.5)		12(32.4)	28(28.0)
	IV	25(23.6)	15(48.4)		16(23.2)	24(35.3)		4(11.4)	36(35.3)		10(27.0)	30(30.0)
Differentiation	Well	9(9.0)	1(3.4)	0.604	0(0.0)	9(14.1)	0.014	2(6.0)	8(8.3)	0.21	4(11.7)	6(6.3)	0.288
	Moderately	90(90.0)	27(93.1)		64(98.4)	54(84.4)		30(91.0)	87(90.6)		30(88.3)	87(91.6)
	Poorly	1(1.0)	1(3.4)		1(1.6)	1(1.6)		1(3.0)	1(1.1)		0(0.0)	2(2.1)
Local metastasis	Absence	81(77.9)	16(51.6)	0.006	53(77.9)	44(65.7)	0.129	31(88.6)	66(66.0)	0.015	27(73.0)	70(71.4)	1
	Presence	23(22.1)	15(48.4)		15(22.1)	23(34.3)		4(11.4)	34(34.0)		10(27.0)	28(28.6)
Lymphovascular	Absence	67(65.0)	14(45.2)	0.06	41(62.1)	40(58.8)	0.727	23(69.7)	58(57.4)	0.227	23(65.7)	58(58.6)	0.548
invasion	Presence	36(35.0)	17(54.8)		25(37.9)	28(41.2)		10(30.3)	43(42.6)		12(34.3)	41(41.4)
Perineural	Absence	69(67.6)	15(50.0)	0.088	44(65.7)	40(61.5)	0.718	20(58.8)	64(65.3)	0.538	25(69.4)	59(61.5)	0.425
invasion	Presence	33(32.4)	15(50.0)		23(34.3)	25(38.5)		14(41.2)	34(34.7)		11(30.6)	37(38.5)
PN	Low	80(75.5)	23(74.2)	1	55(79.7)	48(70.6)	0.24	32(91.4)	71(69.6)	0.012	27(73.0)	76(76.0)	0.824
	High	26(24.5)	8(25.8)		14(20.3)	20(29.4)		3(8.6)	31(30.4)		10(27.0)	24(24.0)
