# Supplementary material for: The combined tumour-based Fascin/Snail and stromal periostin reveals the effective prognosis prediction in colorectal cancer patients
Source: PLoS One. 2024 Jun 27;19(6):e0304666. doi: 10.1371/journal.pone.0304666 (PMC11210851; doi:10.1371/journal.pone.0304666)
Supplement: S3 Table — (XLSX) [file pone.0304666.s005.xlsx]

## Sheet: Sheet2
S3 Table. Association of tumour-based Snail with clinicopathological factors of Thai CRC patients.
Snail		Cytoplasm			Nucleus			Stroma
		Low	High	χ2	Low	High	χ2	Low	High	χ2
		(n = 72)	(n = 61)		(n = 118)	(n = 15)		(n = 59)	(n = 74)
Age	<65	42(58.3)	35(57.4)	1	67(56.8)	10(66.7)	0.583	37(62.7)	40(54.1)	0.378
	≥65	30(41.7)	26(42.6)		51(43.2)	5(33.3)		22(37.3)	34(45.9)
Sex	Female	34(47.2)	25(41.0)	0.489	51(43.2)	8(53.3)	0.583	28(47.5)	31(41.9)	0.599
	Male	38(52.8)	36(59.0)		67(56.8)	7(46.7)		31(52.5)	43(58.1)
Location	Colon	40(55.6)	32(52.5)	0.731	64(54.2)	8(53.3)	1	31(52.5)	41(55.4)	0.861
	Rectum	32(44.4)	29(47.5)		54(45.8)	7(46.7)		28(47.5)	33(44.6)
T stage	1	6(8.3)	2(3.3)	0.091	8(6.8)	0(0.0)	0.153	5(8.5)	3(4.1)	0.365
	2	13(18.1)	8(13.1)		21(17.8)	0(0.0)		12(20.3)	9(12.2)
	3	46(63.9)	37(60.7)		72(61.0)	11(73.3)		34(57.6)	49(66.2)
	4	7(9.7)	14(23.0)		17(14.4)	4(26.7)		8(13.6)	13(17.6)
N stage	0	36(50.0)	23(37.7)	0.229	55(46.6)	4(26.7)	0.274	30(50.8)	29(39.2)	0.268
	1	22(30.6)	19(31.1)		34(28.8)	7(46.7)		18(30.5)	23(31.1)
	2	14(19.4)	19(31.1)		29(24.6)	4(26.7)		11(18.6)	22(29.7)
M stage	0	56(77.8)	39(63.9)	0.086	85(72.0)	10(66.7)	0.763	47(79.7)	48(64.9)	0.082
	1	16(22.2)	22(36.1)		33(28.0)	5(33.3)		12(20.3)	26(35.1)
Stage	I	14(19.4)	8(13.1)	0.334	22(18.6)	0(0.0)	0.309	13(22.0)	9(12.2)	0.191
	II	20(27.8)	12(23.0)		30(25.4)	4(26.7)		15(25.4)	19(25.7)
	III	22(30.6)	17(27.9)		33(28.0)	6(40.0)		19(32.2)	20(27.0)
	IV	16(22.2)	22(36.1)		33(28.0)	5(33.3)		12(20.3)	26(35.1)
Differentiation	Well	5(7.6)	4(6.7)	0.324	9(8.0)	0(0.0)	0.471	6(11.3)	3(4.1)	0.288
	Moderately	61(92.4)	54(90.0)		101(90.2)	14(100.0)		46(86.8)	69(94.5)
	Poorly	0(0.0)	2(3.3)		2(1.8)	0(0.0)		1(1.9)	1(1.4)
Local metastasis	Absence	56(77.8)	39(65.0)	0.122	85(72.6)	10(66.7)	0.761	47(79.7)	48(65.8)	0.084
	Presence	16(22.2)	21(35.0)		32(27.4)	5(33.3)		12(20.3)	25(34.2)
Lymphovascular	Absence	47(66.2)	34(56.7)	0.284	72(62.1)	9(60.0)	1	38(65.5)	43(58.9)	0.473
invasion	Presence	24(33.8)	26(43.3)		44(37.9)	6(40.0)		20(34.5)	30(41.1)
Perineural	Absence	46(65.7)	38(64.4)	1	75(65.2)	9(64.3)	1	39(68.4)	45(62.5)	0.578
invasion	Presence	24(34.3)	21(35.6)		40(34.8)	5(35.7)		18(31.6)	27(37.5)
PN	Low	55(76.4)	45(73.8)	0.841	88(74.6)	12(80.0)	0.761	48(81.4)	52(70.3)	0.161
	High	17(23.6)	16(26.2)		30(25.4)	3(20.0)		11(18.6)	22(29.7)
