# Supplementary material for: The combined tumour-based Fascin/Snail and stromal periostin reveals the effective prognosis prediction in colorectal cancer patients
Source: PLoS One. 2024 Jun 27;19(6):e0304666. doi: 10.1371/journal.pone.0304666 (PMC11210851; doi:10.1371/journal.pone.0304666)
Supplement: S4 Table — (XLSX) [file pone.0304666.s006.xlsx]

## Sheet: Sheet2
S4 Table. Association of tumour-based Fascin with clinicopathological factors of Thai CRC patients.
Fascin		Membrane			Cytoplasm			Nucleus			Stroma
		Low	High	χ2	Low	high	χ2	Low	High	χ2	Low	High	χ2
		(n = 149)	(n = 26)		(n = 70)	(n = 105)		(n = 108)	(n = 67)		(n = 66)	(n = 109)
Age	<65	78(52.3)	17(65.4)	0.287	36(51.4)	59(56.2)	0.54	58(53.7)	37(55.2)	0.877	32(48.5)	63(57.8)	0.274
	≥65	71(47.7)	9(34.6)		34(48.6)	46(43.8)		50(46.3)	30(44.8)		34(51.5)	46(42.2)
Sex	Female	65(43.6)	12(46.2)	0.833	30(42.9)	47(44.8)	0.877	49(45.4)	28(41.8)	0.754	32(48.5)	45(41.3)	0.432
	Male	84(56.4)	14(53.8)		40(57.1)	58(55.2)		59(54.6)	39(58.2)		34(51.5)	64(58.7)
Location	Colon	79(53.0)	14(53.8)	1	33(47.1)	60(57.1)	0.218	56(51.9)	37(55.2)	0.756	34(51.5)	59(54.1)	0.757
	Rectum	70(47.0)	12(46.2)		37(52.9)	45(42.9)		52(48.1)	30(44.8)		32(48.5)	50(45.9)
T stage	1	4(2.7)	4(15.4)	0.008	1(1.4)	7(6.7)	0.408	3(2.8)	5(7.5)	0.055	1(1.5)	7(6.4)	0.126
	2	22(14.8)	7(26.9)		13(18.6)	16(15.2)		16(14.8)	13(19.4)		9(13.6)	20(18.3)
	3	99(66.4)	11(42.3)		44(62.9)	66(62.9)		66(61.1)	44(65.7)		41(62.1)	69(63.3)
	4	24(16.1)	4(15.4)		12(17.1)	16(15.2)		23(21.3)	5(7.5)		15(22.7)	13(11.9)
N stage	0	63(42.3)	16(61.5)	0.025	29(41.4)	50(47.6)	0.614	40(37.0)	39(58.2)	0.023	18(27.3)	61(56.0)	0.001
	1	44(29.5)	9(34.6)		24(34.3)	29(27.6)		38(35.2)	15(22.4)		26(39.4)	27(24.8)
	2	42(28.2)	1(3.8)		17(24.3)	26(24.8)		30(27.8)	13(19.4)		22(33.3)	21(19.3)
M stage	0	108(72.5)	22(84.6)	0.231	54(77.1)	76(72.4)	0.597	77(71.3)	51(79.1)	0.289	47(71.2)	83(76.1)	0.481
	1	421(27.5)	4(15.4)		16(22.9)	29(27.6)		31(28.7)	14(20.9)		19(28.8)	26(23.9)
Stage	I	19(12.7)	10(38.5)	0.011	10(14.1)	19(18.1)	0.699	13(11.9)	16(23.9)	0.065	5(7.5)	24(22.0)	0.003
	II	42(28.0)	5(19.2)		19(26.8)	28(26.7)		26(23.9)	21(31.3)		13(19.4)	34(31.2)
	III	47(31.3)	7(26.9)		25(35.2)	29(27.6)		38(34.9)	16(23.9)		29(43.3)	25(22.9)
	IV	42(28.0)	4(15.4)		17(23.9)	29(27.6)		32(29.4)	14(20.9)		20(29.9)	26(23.9)
Differentiation	Well	5(3.5)	5(21.7)	0.003	3(4.5)	7(7.1)	0.762	4(3.8)	6(9.7)	0.178	3(4.8)	7(6.7)	0.829
	Moderately	136(95.1)	18(78.3)		35(94.0)	91(91.9)		98(94.2)	56(90.3)		58(93.5)	96(92.3)
	Poorly	2(1.4)	0(0.0)		1(1.5)	1(1.0)		2(1.9)	0(0.0)		1(1.6)	1(1.0)
Local metastasis	Absence	108(73.0)	22(84.6)	0.327	54(77.1)	76(73.1)	0.597	77(72.0)	53(79.1)	0.371	47(71.2)	83(76.9)	0.473
	Presence	40(27.0)	4(15.4)		16(22.9)	28(26.9)		30(28.0)	14(20.9)		19(28.8)	25(23.1)
Lymphovascular	Absence	89(60.1)	20(80.0)	0.073	41(59.4)	68(65.4)	0.52	67(63.2)	42(62.7)	1	35(53.8)	74(68.5)	0.073
invasion	Presence	59(39.9)	5(20.0)		28(40.6)	36(34.6)		39(36.8)	25(37.3)		30(46.2)	34(31.5)
Perineural	Absence	94(65.7)	20(76.9)	0.363	45(68.2)	69(67.0)	1	65(63.1)	49(74.2)	0.178	39(61.9)	75(70.8)	0.241
invasion	Presence	49(34.3)	6(23.1)		21(31.8)	34(33.0)		38(36.9)	17(25.8)		24(38.1)	31(29.2)
PN	Low	117(78.5)	21(80.8)	1	58(82.9)	80(76.2)	0.347	87(80.6)	51(76.1)	0.568	51(77.3)	87(79.8)	0.706
	High	32(21.5)	5(19.2)		12(17.1)	25(23.8)		21(19.4)	16(23.9)		15(22.7)	22(20.2)
