# Supplementary material for: The combined tumour-based Fascin/Snail and stromal periostin reveals the effective prognosis prediction in colorectal cancer patients
Source: PLoS One. 2024 Jun 27;19(6):e0304666. doi: 10.1371/journal.pone.0304666 (PMC11210851; doi:10.1371/journal.pone.0304666)
Supplement: S5 Table — (XLSX) [file pone.0304666.s007.xlsx]

## Sheet: Sheet2
S5 Table. Association of tumour-based Zeb-1 with clinicopathological factors of Thai CRC patients.
Zeb-1		Cytoplasm			Nucleus			Stroma
		Low	High	χ2	Low	High	χ2	Low	High	χ2
		(n = 110)	(n = 22)		(n = 75)	(n = 57)		(n = 97)	(n = 35)
Age	<65	63 (57.3)	13 (59.1)	1	42 (56.0)	34 (59.6)	0.724	53 (54.6)	23 (65.7)	0.32
	≥65	47 (42.7)	9 (40.9)		33 (44.0)	23 (40.4)		44 (45.4)	12 (34.3)
Sex	Female	49 (44.5)	9 (40.9)	0.817	33 (44.0)	25 (43.9)	1	39 (40.2)	19 (54.3)	0.168
	Male	61 (55.5)	13 (59.1)		42 (56.0)	32 (56.1)		58 (59.8)	16 (45.7)
Location	Colon	58 (52.7)	12 (54.5)	1	42 (56.0)	28 (49.1)	0.483	53 (54.6)	17 (48.6)	0.559
	Rectum	52 (47.3)	10 (45.5)		33 (44.0)	29 (50.9)		44 (45.4)	18 (51.4)
T stage	1	5 (4.5)	3 (13.6)	0.42	3 (4.0)	5 (8.8)	0.3	5 (5.2)	3 (8.6)	0.869
	2	18 (16.4)	4 (18.2)		15 (20.0)	7 (12.3)		17 (17.5)	5 (14.3)
	3	69 (62.7)	12 (54.5)		43 (57.3)	38 (66.7)		60 (61.9)	21 (60.0)
	4	18 (16.4)	3 (13.6)		14 (18.7)	7 (12.3)		15 (15.5)	6 (17.1)
N stage	0	48 (43.6)	11 (50.0)	0.397	39 (52.0)	20 (35.1)	0.152	50 (51.5)	9 (25.7)	0.025
	1	32 (29.1)	8 (36.4)		20 (26.7)	20 (35.1)		27 (27.8)	13 (37.1)
	2	30 (27.3)	3 (13.6)		16 (21.3)	17 (29.8)		20 (20.6)	13 (37.1)
M stage	0	80 (72.7)	14 (63.6)	0.442	56 (74.7)	40 (66.7)	0.337	73 (75.3)	21 (60.0)	0.126
	1	30 (27.3)	8 (36.4)		19 (25.3)	19 (33.3)		24 (24.7)	14 (40.0)
Stage	I	16 (14.5)	7 (31.8)	0.1	14 (18.7)	9 (15.8)	0.129	18 (18.6)	5 (14.3)	0.009
	II	29 (26.4)	4 (18.2)		24 (32.0)	9 (15.8)		31 (32.0)	2 (5.7)
	III	35 (31.8)	3 (13.6)		18 (24.0)	20 (35.1)		24 (24.7)	14 (40.0)
	IV	30 (27.3)	8 (36.4)		19 (25.3)	19 (33.3)		24 (24.7)	14 (40.0)
Differentiation	Well	7 (6.5)	2 (11.1)	0.672	4 (5.6)	5 (9.3)	0.185	7 (7.8)	2 (5.7)	0.613
	Moderately	98 (91.6)	16 (88.9)		67 (94.4)	47 (87.0)		81 (90.0)	33 (94.3)
	Poorly	2 (1.9)	0 (0.0)		0 (0.0)	2 (3.7)		2 (2.2)	0 (0.0)
Local metastasis	Absence	80 (73.4)	14 (63.6)	0.436	56 (75.7)	38 (66.7)	0.328	73 (76.0)	21 (60.0)	0.082
	Presence	29 (26.6)	8 (36.4)		18 (24.3)	19 (33.3)		23 (24.0)	14 (40.0)
Lymphovascular	Absence	67 (61.5)	13 (61.9)	1	46 (63.0)	34 (59.6)	0.72	61 (64.2)	19 (54.3)	0.317
invasion	Presence	42 (38.5)	8 (38.1)		27 (37.0)	23 (40.4)		34 (35.8)	16 (45.7)
Perineural	Absence	66 (62.9)	16 (72.7)	0.467	50 (68.5)	32 (59.3)	0.349	61 (64.2)	21 (65.6)	1
invasion	Presence	39 (37.1)	6 (27.3)		23 (31.5)	22 (40.7)		34 (35.8)	11 (34.4)
PN	Low	85 (77.3)	14 (63.6)	0.186	60 (80.0)	39 (68.4)	0.157	75 (77.3)	24 (68.6)	0.363
	High	25 (22.7)	8 (36.4)		15 (20.0)	18 (31.6)		22 (22.7)	11 (31.4)
