# Supplementary material for: The combined tumour-based Fascin/Snail and stromal periostin reveals the effective prognosis prediction in colorectal cancer patients
Source: PLoS One. 2024 Jun 27;19(6):e0304666. doi: 10.1371/journal.pone.0304666 (PMC11210851; doi:10.1371/journal.pone.0304666)
Supplement: S6 Table — (XLSX) [file pone.0304666.s008.xlsx]

## Sheet: Sheet2
S6 Table. Association of stromal PN with clinicopathological factors of Thai CRC patients.
PN		Low	High	χ2
		(n = 107)	(n = 41)
Age	<65	80 (54.8)	21 (53.8)	1
	≥65	66 (45.2)	18 (46.2)
Sex	Female	62 (42.5)	18 (46.2)	0.718
	Male	84 (57.5)	21 (53.8)
Location	Colon	79 (54.1)	19 (48.7)	0.591
	Rectum	67 (45.9)	20 (51.3)
T stage	1	9 (6.2)	0 (0.0)	0.002
	2	29 (19.9)	1 (2.6)
	3	88 (60.3)	25 (64.1)
	4	20 (13.7)	13 (33.3)
N stage	0	76 (52.1)	7 (17.9)	0.001
	1	38 (26.0)	18 (46.2)
	2	32 (21.9)	14 (35.9)
M stage	0	126 (86.3)	10 (25.6)	<0.001
	1	20 (13.7)	29 (74.4)
Stage	I	31 (21.2)	0 (0.0)	<0.001
	II	44 (30.1)	4 (10.0)
	III	51 (34.9)	6 (15.0)
	IV	20 (13.7)	30 (75.0)
Differentiation	Well	12 (8.4)	0 (0.0)	0.229
	Moderately	125 (90.9)	35 (95.8)
	Poorly	1 (0.7)	2 (4.2)
Local metastasis	Absence	126 (87.5)	10 (25.6)	<0.001
	Presence	18 (12.5)	29 (74.4)
Lymphovascular	Absence	102 (71.3)	13 (34.2)	<0.001
invasion	Presence	41 (28.7)	25 (65.8)
Perineural	Absence	101 (72.1)	18 (47.4)	0.006
invasion	Presence	39 (27.9)	20 (52.6)
